# Supplementary material for: Effectiveness of Therapeutic Patient Education Interventions in Obesity and Diabetes: A Systematic Review and Meta-Analysis of Randomized Controlled Trials
Source: Nutrients. 2022 Sep 15;14(18):3807. doi: 10.3390/nu14183807 (PMC9503927; doi:10.3390/nu14183807)
Supplement: Supplementary file 1 [file nutrients-14-03807-s001.zip]

Archive with 1 entries (1 files):
- nutrients-1825079-supplementary.pdf
